# Supplementary material for: Small-scale transcriptomics reveals differences among gonadal stages in Asian seabass (Lates calcarifer)
Source: Reprod Biol Endocrinol. 2014 Jan 9;12:5. doi: 10.1186/1477-7827-12-5 (PMC3896769; doi:10.1186/1477-7827-12-5)
Supplement: Additional file 1: Table S1 — Gene symbols, with corresponding NCBI accession numbers, and full names of the genes that were analyzed. The identification of the genes that were obtained through this study was performed by running the BLAST algorithm (blastn) in NCBI against the NCBI RefSeq database. [file 1477-7827-12-5-S1.xls]

## Sheet: Sup Table S1
	Gene symbol	Accession Number	Gene Name	Source	Blastn hit	% Identity	Evalue
	amh	GAMU01071817	anti-mullerian hormone	This paper (RNA-seq)	Oryzias latipes anti-mullerian hormone (amh), mRNA	208/295(71%)	3e-26
	ar	KF444442	androgen receptor	This paper (cloning)	Gasterosteus aculeatus androgen receptor beta (LOC100174876), mRNA	258/290(89%)	2e-96
	axin1	KF444443	axin1	This paper (cloning)	Oreochromis niloticus axin-1-like	557/620(90%)	0.0
	ck2a	KF444444	casein kinase 2 alpha	This paper (cloning)	PREDICTED: Oreochromis niloticus casein kinase II subunit alpha'-like (LOC100690588), mRNA	660/710(93%)	0.0
	ctnnb1	KF444445	catenin beta 1	This paper (cloning)	PREDICTED: Takifugu rubripes catenin beta-1-like (LOC101077931), mRNA	602/666(90%)	0.0
	ctnnbip1	KF444446	catenin beta interacting protein 1	This paper (cloning)	PREDICTED: Oreochromis niloticus beta-catenin-interacting protein 1-like (LOC100705587), mRNA	203/212(96%)	4e-91
	cyp11c1	KF444447	cytochrome P450, family 11, subfamily C, polypeptide 1	This paper (cloning)	Oreochromis niloticus P450(11beta) hydroxylase type I (cyp11b)	397/459(86%)	2e-139
	cyp17a1	KF444448	cytochrome P450, family 17, subfamily A, polypeptide 1	This paper (cloning)	Gasterosteus aculeatus cytochrome P450 family 17 polypeptide 1 (cyp17a1), mRNA	410/479(86%)	6e-139
	cyp26a1	GAML01005182	cytochrome P450, family 26, subfamily A, polypeptide 1	This paper (RNA-seq)	PREDICTED: Oreochromis niloticus cytochrome P450 26A1-like (LOC100695684), transcript variant X1, mRNA	323/367(88%)	4e-127
	cyp26b1	KF444449	cytochrome P450, family 26, subfamily b, polypeptide 1	This paper (cloning)	PREDICTED: Takifugu rubripes cytochrome P450 26B1-like (LOC101076120), mRNA	472/524(90%)	0.0
	dmrt1	KF444450	doublesex and mab-3 related transcription factor 1	This paper (cloning)	PREDICTED: Oryzias latipes doublesex- and mab-3-related transcription factor 1-like (LOC101161472), mRNA	227/302(75%)	2e-29
	dvl2	KF444451	dishevelled homolog 2	This paper (cloning)	PREDICTED: Oreochromis niloticus segment polarity protein dishevelled homolog DVL-2-like (LOC100700695), mRNA	463/516(90%)	0.0
	esr1	KF444452	estrogen receptor 1	This paper (cloning)	Oreochromis niloticus type I estrogen receptor (ER), mRNA	352/430(82%)	8e-93
	foxl2	KF444454	forkhead box L2	This paper (cloning)	Oreochromis niloticus forkhead box L2 (foxl2), mRNA	502/555(90%)	0.0
	hsd11b2	KF444456	11-beta-hydroxysteroid dehydrogenase type 2	This paper (cloning)	PREDICTED: Maylandia zebra corticosteroid 11-beta-dehydrogenase isozyme 2-like (LOC101471311), mRNA	274/317(86%)	8e-93
	hsd17b1	KF444457	17-beta-hydroxysteroid dehydrogenase type 1	This paper (cloning)	Oreochromis niloticus 17-beta hydroxysteroid dehydrogenase type 1 (hsd17b1), mRNA	362/407(89%)	2e-139
	hsd3b	KF444455	3 beta-hydroxysteroid dehydrogenase	This paper (cloning)	Epinephelus coioides 3 beta-hydroxysteroid dehydrogenase (hsd3b1) mRNA, partial cds	390/455(86%)	3e-132
	nfkb2	GAMU01013914	NF-kappa-B 2	This paper (RNA-seq)	Danio rerio nuclear factor of kappa light polypeptide gene enhancer in B-cells 2, p49/p100 (nfkb2), mRNA	391/503(78%)	1e-108
	nkap	GAML01003947	NF-kappa-B-activating protein	This paper (RNA-seq)	PREDICTED: Oreochromis niloticus NF-kappa-B-activating protein-like (LOC100693245), mRNA	148/160(93%)	3e-57
	nr0b1	KF444458	nuclear receptor subfamily 0 group B member 1	This paper (cloning)	Oreochromis niloticus orphan nuclear receptor Dax-1 (nr0b1a), mRNA	321/365(88%)	8e-118
	nr5a2	KF444453	nuclear receptor subfamily 5 group A member 2	This paper (cloning)	PREDICTED: Maylandia zebra nuclear receptor subfamily 5 group A member 2-like (LOC101466168)	680/776(88%)	0.0
	odf3	GAMU01119126	outer dense fiber of sperm tails 3	This paper (RNA-seq)	PREDICTED: Oreochromis niloticus outer dense fiber protein 3-like (LOC100701258), transcript variant X1, mRNA	566/731(77%)	3e-117
	piwil1	GAML01007253	piwi-like 1	This paper (RNA-seq)	PREDICTED: Oreochromis niloticus piwi-like protein 1-like (LOC100697061), mRNA	400/454(88%)	5e-149
	psap	GAML01003564	prosaposin	This paper (RNA-seq)	Malacocottus gibber PSAP mRNA for prosaposin, partial cds	398/481(83%)	9e-135
	sept6	KF444459	septin 6	This paper (cloning)	Oreochromis niloticus septin 6 (sept6), transcript variant X4, mRNA	420/445(94%)	0.0
	sept7	GAML01001618	septin7	This paper (RNA-seq)	PREDICTED: Oreochromis niloticus septin 7 (sept7), transcript variant X2, mRNA	148/176(84%)	3e-37
	sox9	KF444460	SRY-box containing gene 9	This paper (cloning)	PREDICTED: Oreochromis niloticus transcription factor Sox-9-like (LOC100699759), transcript variant 1, mRNA	246/272(90%)	4e-96
	stra6	GAML01004693	stimulated by retinoic acid gene 6 homolog	This paper (RNA-seq)	PREDICTED: Oreochromis niloticus stimulated by retinoic acid gene 6 protein homolog (LOC100703294), mRNA	493/569(87%)	9e-177
	sycp3l	GAML01036838	synaptonemal complex protein 3 like	This paper (RNA-seq)	PREDICTED: Oreochromis niloticus synaptonemal complex protein 3-like (LOC100700972), transcript variant X1, mRNA	131/151(87%)	6e-39
	tdrd1	GAML01005267	tudor domain containing 1	This paper (RNA-seq)	PREDICTED: Oreochromis niloticus tudor domain-containing protein 1-like (LOC100709682), transcript variant X2, mRNA	563/703(80%)	1e-177
	tdrd7	GAML01004579	tudor domain containing 7	This paper (RNA-seq)	Danio rerio tudor domain containing protein 7 mRNA, complete cds	178/250(71%)	1e-25
	tp53	KF444461	tumor protein p53	This paper (cloning)	PREDICTED: Oreochromis niloticus cellular tumor antigen p53-like (LOC100702587), mRNA	208/235(89%)	6e-74
	vasa	KF444462	vasa homolog	This paper (cloning)	Danio rerio vasa homolog (vasa), mRNA	288/374(77%)	3e-52
	vtgr	KF444463	vitellogenin receptor	This paper (cloning)	PREDICTED: Oryzias latipes vitellogenin receptor (LOC100125475), mRNA	707/813(87%)	0.0
	wt1	KF444464	wilms’ tumor 1	This paper (cloning)	Oryzias latipes Wilms' tumor suppressor 1 (wt1), mRNA	570/629(91%)	0.0
	zp2	KF444465	zona pellucida glycoprotein 2	This paper (cloning)	Danio rerio zona pellucida glycoprotein 2, mRNA (cDNA clone MGC:173435 IMAGE:7414135), complete cds	382/504(76%)	3e-89
	18S	GQ507431.1	18S ribosomal RNA	NCBI	N.A.	N.A.	N.A.
	bactin	GU188683.1	beta-actin	NCBI	N.A.	N.A.	N.A.
	cyp19a1	AY684256.1	cytochrome P450 aromatase	NCBI	N.A.	N.A.	N.A.
	ef1a	GQ507427.1	elongation factor 1-alpha	NCBI	N.A.	N.A.	N.A.
	gadph	GQ507430.1	glyceraldehyde-3-phosphate dehydrogenase	NCBI	N.A.	N.A.	N.A.
	rpl8	GQ507429.1	ribosomal protein L8	NCBI	N.A.	N.A.	N.A.
	tuba	EU136175.1	alpha tublin 1	NCBI	N.A.	N.A.	N.A.
	ubq	GQ507428.1	ubiquitin	NCBI	N.A.	N.A.	N.A.
	catD	EU143237.1	cathepsin D	NCBI	N.A.	N.A.	N.A.
