# Supplementary material for: Small-scale transcriptomics reveals differences among gonadal stages in Asian seabass (Lates calcarifer)
Source: Reprod Biol Endocrinol. 2014 Jan 9;12:5. doi: 10.1186/1477-7827-12-5 (PMC3896769; doi:10.1186/1477-7827-12-5)
Supplement: Additional file 3: Table S2 — List of degenerate primer sequences and annealing temperatures that were used in cloning of Asian seabass cDNAs. [file 1477-7827-12-5-S3.xls]

## Sheet: Sup Table S2
	S/N	Gene Symbol	Primer sequence	Annealing Temperature (ºC)
	1	ar	GA(C/T)AAACTGAGG(C/A)GGAAGAACTG	57
			GGCCTTCAT(G/A)CAGAGGAA(C/T)TC
	2	axin1	TGCTGGACTTCTGGTT(C/T)GC	60
			C(A/G)CTGTC(G/A/T)TGGCACTGG
	3	ck2a	AAGCCTGT(G/T/C)AAGAAGAAGAAGAT	60
			GTCAGTCTCTGCTG(A/G)TG(A/G)TCG
	4	ctnnb1	ACCATGCAGAA(C/T)AC(T/A)AATGATGTAG	55
			ACTTGGCA(C/G)ACCATCATCTTG
	5	ctnnbip1	GGGATGAACCG(A/T)GAGGA(A/G)GC	60
			GCCATCACCAC(A/G)TCCTC(A/T/C)GC
	6	cyp11c1	GATCC(A/C)AG(T/C)CCTGACCT(C/T/G)TTCC	60
			T(G/A)CG(T/C/A)CC(C/G)AGCTCAAACAG
	7	cyp17a1	TGGAGC(T/C)CT(G/T)TG(C/T)ATGTTTGG	52
			AAG(A/C)GCTC(T/A)GGGTT(T/C)T(T/C)CCATTC
	8	cyp26b1	GACAAGA(A/G)CTGCAAG(C/T)TGCC	60
			CTC(G/T)TGCTCG(A/G)AT(A/G)CCC
	9	dmrt1	GCAGCAGGCTCA(G/A)GA(A/G)GAGG	52
			GGCATCTGGTA(C/T)TGCTGGTAGTTG
	10	dvl2	GACATG(C/T)T(A/G)CTGCAGGT(A/G)AAT	62
			G(C/T)TT(C/T)A(A/G)CA(A/T)GCTGCTGGC
	11	esr1	GAAGT(G/T)GG(C/G)ATGATGAAAGGAGG	55
			CCAGCCA(C/T)GAGCTCTCCAGC
	12	foxl2	CGC(A/G)ATGATGGCCAC(T/C)TACC	55
			TG(T/A)TCCCA(G/A)TA(A/T)GAGCAGTGCATC
	13	hsd3b	GTCTTCCACA(T/C)CGC(A/G/C)TCC	50
			CACGTT(G/T)CCCAC(A/G)TAGAC
	14	hsd11b2	CTGCT(G/C)GACACCAAGGC	60
			CCCCA(G/T)GG(A/C)TCCAGCTC
	15	hsd17b1	ACACT(C/T)TGGA(C/A)AT(C/A)CT(G/C)CAAATG	55
			GAAGTC(A/T/G)GTGTTGAC(C/T)GG(G/A)CC
	16	nr0b1	TGCTCGTGCTGGGACTCG	60
			GAA(G/C)CGCGTCGTGTCCTC
	17	nr5a2	ACCTG(C/T)GA(G/A)AGCTGCAAGG	60
			GAA(G/T/A)ATGC(T/A)GCT(G/C)CG(T/C/A)GCC
	18	sept6	AA(C/T)CA(C/T)GG(A/C/G)TTCTGCTTCAAC	60
			A(G/A)(T/C)TCGCTCTTGGAGATGGC
	19	sox9	AGCATGTCCGAGGACTCCG	60
			GCCTG(C/G/A)GCCCACACCAT
	20	tp53	(G/T)(G/C)A(C/T)GTGGC(G/T)GA(A/C)GTGGT	60
			ATGGG(C/T)CTGCGGTTC
	21	vasa	TTCAG(C/T)GAGAT(A/C)CAGGAGCC	60
			GG(A/T)AGGT(A/G)GC(A/G)CTGAACAT
	22	vtgr	TGCCGTGTGAATGAGTTTAGC	55
			GTGCAGTCACACTCGAAGCC
	23	wt1	ATGGG(T/G)GA(G/A/T)CAGC(A/C)GTAT(C/T)C	60
			TCCT(T/C)TGGTGCATGTTGTGG
	24	zp2	CCATCAC(A/C)AG(A/G)GACAGCC	60
			GG(A/G)TC(C/T)ACAAAGGTGAACATCT
