# Supplementary material for: Small-scale transcriptomics reveals differences among gonadal stages in Asian seabass (Lates calcarifer)
Source: Reprod Biol Endocrinol. 2014 Jan 9;12:5. doi: 10.1186/1477-7827-12-5 (PMC3896769; doi:10.1186/1477-7827-12-5)
Supplement: Additional file 4: Table S3 — The list of primer sequences that were used. [file 1477-7827-12-5-S4.xls]

## Sheet: Sup Table S3
	S/N	Gene Symbol	Forward Primer	Reverse Primer
	1	18S	GAGGCGTGGGTAACCCGCTG	GGTAGTAGCGACGGGCGGTG
	2	amh	CCAAGTACAGCACACACTGCATGC	CCGGCACTTGAGCATCTTGACTCC
	3	ar	CAGGGCAAACACCATCACC	ACTCAGCTGCCACCCTACTC
	4	axin1	GAGGGCAAAGCTGGCCAAGG	GATGCGGCCTTCCCACACAG
	5	bactin	TGGGTACCGCTGCCTCCTCC	GGCCTCTGGGCAACGGAACC
	6	catD	GCGGCTTTAGCTCTGAGCAGC	TGAGTCGGTCAACTCGCGCC
	7	ck2a	GCACAGGGATGTGAAGCCCC	AATAGCGGGAGGCCACCCTG
	8	ctnnb1	TATGGCAACCAGGAAAGCAA	ATGCCTCCAGCTTCTACAATG
	9	ctnnbip1	GCCCCGGGGAAGTCTCCTGAAG	AGCTGGCTCATCTGACTGTGGACC
	10	cyp11c1	ACACCGGGGTTCTGGGCCAG	CACCGCTGTCGTGTCGACCC
	11	cyp17a1	AACGCAGTGCTGAGAATAAC	CTGGATACACCTCTGCACC
	12	cyp19a1	CCTGACAGGTCCGGGCTTGC	TGACTACGGTGCAGCGCAGC
	13	cyp26a1	AGTGCTGGAGTCAGACGGGGG	GACCAGAGAGGTGGCCGTGC
	14	cyp26b1	GCGAGACCTGCCACTGGCTC	GCGCCCGTCACTCGGATCAG
	15	dmrt1	GTGACTCTGACTGGCCCAGAG	CAGCAGGTCGGACGTTCC
	16	dvl2	GGTCAGGGACCGCATGTGGC	TTCGCGGCGGTCCTGGAAAC
	17	ef1a	CGCCACTGTTGCCTTTGTCCC	CACTGCTGGAAGCTCTGGATGCC
	18	esr1	CTGCTCCAGGGTGCTGAGCC	TGGCCCAGGCGATCATGTGG
	19	foxl2	CAACCGCCCACCCCGATGTC	CTGGGGAGCGCCATGCTCTG
	20	gadph	GAGAGGGACCCCGCCAACATC	GGCACCACCCTTCAAGTGAGCAG
	21	hsd11b2	TGGAGATGCCGAGCTGTCGC	TCGCAGCAGTGGCAGGAAGC
	22	hsd17b1	GATGGGGCCACTGGAGCTGC	TGCCGGTGACCAGAATGCGG
	23	hsd3b	TGATGGGACCAAACCCCAGGG	TGGGCCAGCAGGGTTCTCTG
	24	nfkb2	GCTGGGAGGCGTTCGGTGAC	CTGTGCTGTGGTACGGCGGC
	25	nkap	GCGCTGTTGCCAGGTGAAGG	TGCGATCTCCTCGCTGGTGAG
	26	nr0b1	GCTCGTGCTGGGACTCGCTC	CGCTCTGCCTGTCGGGCAAA
	27	nr5a2	CCCAATACCAATACACAGCCTTC	GACACTGAGGGGTACATGTCTGG
	28	odf3	GCACTGCCTGGACTCACAGGTG	GCCCGCTCGGGTGATGTTGG
	29	piwil1	GGTCCACTTGGGATCCGCATCC	TGCTGGGGAGGACCACCACC
	30	psap	CCCTGGCAAAGGCTCAGGCC	GGGAGCCTCCTGCTTGGGAC
	31	rpl8	AACTGCTGGCCACGTGTCCG	ACCTTGCGTCCAGCAGGTGC
	32	sept6	CTGTGTTGGTGAGACGGGAC	ACAGTGAGTTTGAGGCGCAC
	33	sept7	TCGAGCAGCAGAAACTGGACGC	AGGGCCACAACAGACGTGAGC
	34	sox9	CGGTGTCCCAGGTGTTGAAG	GCGTTCATGGGTCTTTTGACG
	35	stra6	ACCCATCCCTGCTGGGCTCC	GTGGACTGGTCAGGCTCGGC
	36	sycp3l	CGTTCGTCCAGGGAGCGCAG	GAGACTTGCGGACGGTGGCC
	37	tdrd1	GCTCTGTGATGTGCCAGGCAG	AGGCTGGAGGCATCACCATGC
	38	tdrd7	ACTGCCAGCTACCCTCCAGAGG	AGCGGGCTAGACAGAACTTGCC
	39	tp53	ATGTGGCGGAAGTGGTCCGC	TGAGCCCTCTGGCTGCCCTC
	40	tuba	CCGCAAACTGGCTGATCAGTGC	AGCCAGAGCCAGTTCCTCCCC
	41	ubq	GCACACTGTCTGACTACAACATCC	CTTGTCGCAGTTGTATTTCTGG
	42	vasa	TGGCCCCAACCAGGGAGCTC	AACCACCGGACGCACACACG
	43	vtgr	GTGCATCCCTGCCAGCTGGG	TGGACGAACACTTCGCCGGC
	44	wt1	GGTGCCCAGCATCGCTCCAG	TGCACCCTGGGTAGGCACAC
	45	zp2	GCTGGGCCACCTCTACCCCA	GAGCCGTCCACAGGCACCAC
