# Supplementary material for: Small-scale transcriptomics reveals differences among gonadal stages in Asian seabass (Lates calcarifer)
Source: Reprod Biol Endocrinol. 2014 Jan 9;12:5. doi: 10.1186/1477-7827-12-5 (PMC3896769; doi:10.1186/1477-7827-12-5)
Supplement: Additional file 6: Table S4 — The list of differentially expressed genes between Asian seabass F3 and F4 ovaries was optimal for normalization (A), and rpl8, ef1a and ubq had the highest gene expression stability (B). [file 1477-7827-12-5-S6.xls]

## Sheet: Sup Table S4
	S/N	Gene symbol	Fold-change (F4 vs F3)	p-value	Remarks
	1	vasa	5.20106	3.46732e-05
	2	nkap	4.50328	6.38015e-06
	3	axin1	4.31188	0.0010899
	4	tdrd1	4.23295	0.00247576
	5	sycp3l	4.15502	6.06191e-05
	6	dmrt1	3.82361	0.000782675
	7	psap	3.81445	0.000132305
	8	vtgr	3.7818	0.000393698
	9	tdrd7	3.72463	0.000234183
	10	amh	3.64504	0.00296306
	11	stra6	3.51888	0.00032574
	12	dvl2	3.36791	0.0046359
	13	nfkb2	3.23807	0.00281634
	14	ctnnb1	3.2346	0.00100422
	15	ck2a	2.89643	0.00182454
	16	nr0b1	2.77646	0.00428925
	17	hsd11b2	2.71857	0.0234755
	18	cyp26a1	2.69306	0.000835622
	19	sept7	2.38094	0.00355642
	20	tp53	2.29016	0.00208028
	21	piwil1	1.94594	0.0125587
	22	sept6	1.91733	0.000367055
	23	ctnnbip1	1.87935	0.000698766
	24	hsd17b1	-1.95644	0.00658485
	25	cyp19a1	-4.49191	0.0496459
	26	odf3	-20.7474	0.0140704
	27	zp2	1.44526	0.00132242	N.S.
	28	foxl2	-2.05623	0.0569296	N.S.
	29	hsd3b	-1.99305	0.0651148	N.S.
	30	ar	-2.18596	0.0657454	N.S.
	31	sox9	1.54318	0.115763	N.S.
	32	nr5a2	-1.42806	0.367544	N.S.
	33	cyp17a1	-1.61657	0.388902	N.S.
	34	wt1	-1.49706	0.446933	N.S.
	35	esr1	1.02256	0.544278	N.S.
	36	cyp11c1	-1.1345	0.650695	N.S.
	37	cyp26b1	2.47201	0.741032	N.S.
	N.S. - Not significant (fold-change < 1.5 or p-value > 0.05)
